# Supplementary material for: Dietary Rice Bran-Modified Human Gut Microbial Consortia Confers Protection against Colon Carcinogenesis Following Fecal Transfaunation
Source: Biomedicines. 2021 Feb 3;9(2):144. doi: 10.3390/biomedicines9020144 (PMC7913285; doi:10.3390/biomedicines9020144)
Supplement: Supplementary file 1 [file biomedicines-09-00144-s001.zip]

Archive with 3 entries (2 files):
- sup/
- sup/Supplementary_Figure_S1.pdf
- sup/Supplementary_Figure_S2.pdf
